# Supplementary material for: Automated Analysis of Pelvic Radiographs for Hip Dysplasia Screening Using Artificial Intelligence in Children with Cerebral Palsy: A Systematic Review
Source: Medicina (Kaunas). 2026 Mar 18;62(3):570. doi: 10.3390/medicina62030570 (PMC13027547; doi:10.3390/medicina62030570)
Supplement: Supplementary file 1 [file medicina-62-00570-s001.zip]

Archive with 1 entries (1 files):
- medicina-4197446-supplementary.pdf
